# Supplementary material for: Liposomal Formulations of a Polyleucine–Antigen Conjugate as Therapeutic Vaccines against Cervical Cancer
Source: Pharmaceutics. 2023 Feb 10;15(2):602. doi: 10.3390/pharmaceutics15020602 (PMC9965676; doi:10.3390/pharmaceutics15020602)
Supplement: Supplementary file 1 [file pharmaceutics-15-00602-s001.zip]

Archive with 1 entries (1 files):
- pharmaceutics-2186985-supplementary.pdf
